# Supplementary material for: Epithelial TMPRSS2 impairs glucose homeostasis in obese mice by regulating ghrelin–GLP-1 receptor signaling pathway
Source: JCI Insight. 2026 Mar 17;11(9):e203211. doi: 10.1172/jci.insight.203211 (PMC13167073; doi:10.1172/jci.insight.203211)
Supplement: Supporting data values [file jciinsight-11-203211-s283.xlsx]

## Sheet: Fig. 1E
	Figure. 1E
	PAR2WT	PAR2G37I	PAR2R38E
	37.104	60.198	20.788
	73.608	63.69	18.66
	50.203	41.021	29.497
	71.628	21.726	45.499
	38.365	29.105	43.007
	64.557	43.349	35.572
	74.413	27.095	33.587
	34.563	35.541	24.176
	PAR2WT	PAR2G37I	PAR2R38E
	37.104	60.198	20.788
	73.608	63.69	18.66
	50.203	41.021	29.497
	71.628	21.726	45.499
	38.365	29.105	43.007
	64.557	43.349	35.572
	74.413	27.095	33.587
	34.563	35.541	24.176

## Sheet: Fig. 1F
	Figure. 1F
	PAR2WT	PAR2G37I	PAR2R38E
	6.35	3.525	2.862
	4.572	6.559	17.72
	4.416	4.042	3.673
	4.093	2.673	5.042
	5.737	4.745	4.937
	5.882	4.78	3.624
	6.67	14.103	6.707
	12.168	11.385	7.438
	PAR2WT	PAR2G37I	PAR2R38E
	2.595	2.673	3.263
	7.991	5.326	3.874
	3.707	3.426	5.468
	3.558	1.639	3.591
	3.118	4.143	4.641
	5.255	5.255	3.823
	5.343	4.28	5.166

## Sheet: Fig. 1G
	Fig. 1G
	Males
	PAR2-WT	PAR2-G37I	PAR2-R38E
	162.975	76.384	44.086
	158.85	50.134	97.746
	162.53	136.254	78.198
	108.977	148.993	94.056
	194.272	72.562	118.802
	114.605	128.881	79.434
	157.533	55.473	163.092
	178.34	243.466	125.514
	237.679	161.981
	263.395	70.825
	190.981	77.059
	168.978	112.632
	101.454	80.746
	145.863	147.62
	212.768	81.711
	240.964	43.878
	184.697	160.071
	Females
	PAR2-WT	PAR2-G37I	PAR2-R38E
	193.209	166.173	28.846
	265.841	153.482	163.756
	226.435	197.2	210.78
	309.477	132.138	234.361
	238.217	162.498	195.203
	227.005	169.714	274.44
	139.86	149.416	211.466
	278.324	155.059	140.893
	203.903	178.541	139.217
	187.124	99.376	130.071
	140.528		82.898
	199.629		50.1
	172.721		187.204
	267.312
	73.808
	278.488
	204.587
	220.219
	238.908
	259.035

## Sheet: Fig. 1H
	Fig. 1H
	Males
	PAR2-WT	PAR2-G37I	PAR2-R38E
	31.825	16.485	20.555
	17.815	11.645	29.18
	19.525	28.06	16.545
	24.745	21.96	8.195
	20.615	12.12	10.98
	26.095	24	2.995
	32.315	25.625	11.505
	13.99	11.06	7.535
	8.725	14.535	12.935
	24.87	39.46
		23.97
		10.155
	Females
	PAR2-WT	PAR2-G37I	PAR2-R38E
	14.327	11.471	9.948
	15.785	15.148	16.355
	16.133	14.609	16.893
	16.725	13.359	16.746
	13.681	16.991	11.723
	19.745	14.121	15.857
	10.32	13.963	10.855
	13.462	11.811	11.258
	17.755	14.651	11.061
	18.037	11.709	9.553
	15.148		10.781
	15.099		8.817
	14.079		11.275
	16.727
	9.428
	14.629
	13.957
	14.297
	17.629
	15.526

## Sheet: Fig. 1I
	Fig. 1I
	Males
	PAR2-WT	PAR2-G37I	PAR2-R38E
	2.847	0.91	0.883
	1.565	0.32	3.805
	1.892	2.305	1.475
	1.098	3.001	2.223
	1.813	0.768	2.919
	0.959	0.809	0.587
	1.742	3.242	3.143
	2.713	0.636	0.568
	1.258	2.864	3.24
	1.019	3.153	2.173
	1.672	2.766	2.386
	0.992	0.956
	0.844	1.326
	1.031	0.655
	0.676	0.854
	3.215	0.455
	1.006	1.709
	2.409	2.798
		1.53
	Females
	PAR2-WT	PAR2-G37I	PAR2-R38E
	1.002	0.791	1.302
	0.873	0.831	1.978
	0.566	0.264	2.235
	1.018	0.925	0.391
	1.039	0.913	0.345
	1.282	0.667	0.877
	0.297	0.811	0.554
	0.747	0.301	1.016
	0.889	0.704	1.525
	3.982		0.902
	0.591		1.255
	0.752		0.648
	1.051
	1.241
	0.24
	1.747
	2.469
	2.575
	3.624

## Sheet: Fig. 1J
	Fig. 1J
	Males
	PAR2-WT	PAR2-G37I	PAR2-R38E
	153	154.8	165.6
	178.2	142.2	171
	145.8	133.2	198
	203.4	135	200
	178.2	124.2	133
	153	144	125
	147.6	140.4	146
	176.4	198	120
	174.6	176.4	160
	136.8	158.4	155
	174.6	153
	147.6	181.8
	138.6	142.2
	190.8	151.2
	Females
	PAR2-WT	PAR2-G37I	PAR2-R38E
	189	180	117
	187.2	199.8	183.6
	167.4	160.2	162
	176.4	109.8	133.2
	126	158.4	163.8
	154.8	178.2	192.6
	192.6	115.2	198
	165.6	147.6	264.6
	171	156.6	232.2
	167.4	178.2	235.8
	171		234
	185.4
	165.6
	180
	210.6
	187.2
	187.2
	214.2

## Sheet: Fig. 1K
	Fig. 1K
	PAR2-WT	PAR2-G37I	PAR2-R38E
	62.488	37.803	36.526
	68.389	73.413	43.63
	72.832	57.043	57.757
	106.741	73.413	82.323
	115.839	30.745	57.145
	78.893	76.7	55.527
	121.591	52.663	89.022
	81.705	40.764	44.44

## Sheet: Fig. 1L
	Fig. 1L
	PAR2-WT	PAR2-G37I	PAR2-R38E
	66.221	46.898	55.905
	53.136	41.342	49.331
	37.693	44.691	43.905
	42.296	52.957	61.82
	57.663	47.504	56.133
	76.526	56.468	48.181
	70.708	55.715	49.107
	50.87	36.793	50.101

## Sheet: Fig. 1M
	Fig. 1M				Fig. 1M
	PAR2-WT	PAR2-G37I	PAR2-R38E		PAR2-WT	PAR2-G37I	PAR2-R38E
	86.074	176.35	71.002		9.308	15.382	7.192
	124.493	82.997	119.732		10.623	7.437	7.79
	97.032	126.811	80.411		14.596	7.935	7.43
	156.657	121.567	151.318		7.329	7.049	8.662
	152.658	192.887	97.618		10.955	14.8	8.984
	132.248	67.541	192.828		8.648	11.284	21.685
	82.596	72.154	101.443		7.624	7.401	24.718
		196.35	113.471

## Sheet: Fig. 1N
	Fig. 1N - males			Fig. 1N -females
	F10f/f	F10f/f VillinCre		F10f/f	F10f/f VillinCre
	147.737	25.479		60.586	29.507
	94.227	93.214		86.65	58.069
	62.694	95.372		109.665	39.568
	114.301	99.737		121.075	92.228
	72.448	109.241		79.613	77.925
	91.322	60.289		98.912	75.859
	115.253	77.362		87.104	60.289
	68.681	178.911		117.491	73.765
	63.288	92.615		165.529	116.47
	102.474	176.676		90.993	80.504
	116.92	42.629		103.016	56.59
	114.602	104.995		38.968	119.276
	80.803	169.818			128.512
	54.547	121.765			88.149
	102.04	153.668
	138.145
	40.382
	143.247

[truncated: 88 more sheets: Fig. 1O, Fig. 1P, Fig. 1Q, Fig. 1R, Fig. 1S, Fig. 2A, Fig. 2B, Fig. 2C, Fig. 2D, Fig. 2E, Fig. 2F, Fig. 2G, Fig. 2H, Fig. 2I, Fig. 2J, Fig. 2K, Fig. 2L, Fig. 2M, Fig. 2N, Fig. 2O …]
